# Supplementary material for: Chemical Constituents and Anti-Angiogenic Principles from a Marine Algicolous Penicillium sumatraense SC29
Source: Molecules. 2022 Dec 15;27(24):8940. doi: 10.3390/molecules27248940 (PMC9781389; doi:10.3390/molecules27248940)
Supplement: Supplementary file 1 [file molecules-27-08940-s001.zip]

Archive with 1 entries (1 files):
- molecules-2042160-supplementary.pdf
